# Supplementary material for: Socio-economic and demographic determinants of fertility in six selected Pacific Island Countries: An empirical study
Source: PLoS One. 2021 Sep 22;16(9):e0257570. doi: 10.1371/journal.pone.0257570 (PMC8457485; doi:10.1371/journal.pone.0257570)
Supplement: S1 Data — (XLSX) [file pone.0257570.s001.xlsx]

## Sheet: Sheet1
c_id	country	cc	year	cpr	tfr	gdp	cpi	lfprf	imr	mobsub	fempop	sserf	up	lgdp	lup	lcpi	_est_fixed	_est_random
1	Fiji	FJI	1990	42.4	3.398	2100000000	49.925	39.9	24.2	0	49.2039	73.7	303167	21.4804	12.622	3.91052	1	1
1	Fiji	FJI	1991	42.7	3.374	2100000000	53.1688	40	23.3	0	49.1874	74.9	311669	21.4531	12.6497	3.97347	1	1
1	Fiji	FJI	1992	42.8	3.352	2200000000	55.765	39.83	22.6	0	49.1762	75.3275	321283	21.5123	12.6801	4.02115	1	1
1	Fiji	FJI	1993	43	3.33	2200000000	58.6685	39.77	21.9	0	49.1707	81.1681	331677	21.5333	12.7119	4.0719	1	1
1	Fiji	FJI	1994	43.3	3.305	2400000000	59.1476	39.62	21.4	0.143676	49.1704	81.37	342326	21.5831	12.7435	4.08004	1	1
1	Fiji	FJI	1995	43.5	3.276	2400000000	60.4286	39.54	20.9	0.283715	49.1743	81.572	352789	21.6078	12.7736	4.10146	1	1
1	Fiji	FJI	1996	43.6	3.244	2500000000	62.2717	39.38	20.5	0.471707	49.1833	81.7739	363031	21.6547	12.8022	4.13151	1	1
1	Fiji	FJI	1997	43.8	3.209	2500000000	64.3691	38.68	20.2	0.655956	49.1982	81.9759	370461	21.6324	12.8225	4.16463	1	1
1	Fiji	FJI	1998	44.1	3.171	2500000000	68.0457	38	19.9	0.999804	49.2103	82.1778	377054	21.6453	12.8401	4.22018	1	1
1	Fiji	FJI	1999	44.5	3.132	2700000000	69.3853	37.35	19.6	2.89965	49.2128	81.5487	383114	21.7297	12.8561	4.23968	1	1
1	Fiji	FJI	2000	44.6	3.09	2700000000	70.1431	36.72	19.3	6.78873	49.2022	82.5319	388539	21.7125	12.8702	4.25054	1	1
1	Fiji	FJI	2001	44.8	3.044	2700000000	73.1401	36.31	19.1	9.94355	49.1752	81.9081	393125	21.7323	12.8819	4.29238	1	1
1	Fiji	FJI	2002	45.1	2.995	2800000000	73.6974	35.94	19	11.0272	49.1354	81.8976	396965	21.7638	12.8916	4.29997	1	1
1	Fiji	FJI	2003	45.3	2.944	2900000000	76.7726	35.6	19.1	13.4647	49.0882	85.5793	400572	21.7738	12.9007	4.34085	1	1
1	Fiji	FJI	2004	45.6	2.893	3000000000	78.9434	35.27	19.3	17.3856	49.0416	89.1085	404671	21.8254	12.9108	4.36873	1	1
1	Fiji	FJI	2005	45.9	2.846	3000000000	80.811	34.94	19.5	24.9512	49.0013	93.8664	409743	21.8324	12.9233	4.39211	1	1
1	Fiji	FJI	2006	46	2.807	3100000000	82.8238	36.57	19.8	34.3847	48.9708	94.8664	416120	21.8508	12.9387	4.41672	1	1
1	Fiji	FJI	2007	46.1	2.777	3100000000	86.8025	38.19	20	63.3885	48.9463	95.2625	423586	21.8422	12.9565	4.46364	1	1
1	Fiji	FJI	2008	46.3	2.758	3100000000	93.5143	39.81	20.1	70.9756	48.9339	94.0881	432366	21.8525	12.977	4.53811	1	1
1	Fiji	FJI	2009	46.6	2.75	3100000000	96.4422	41.44	20.1	74.9733	48.9341	90.9323	440971	21.8385	12.9967	4.56894	1	1
1	Fiji	FJI	2010	46.8	2.752	3100000000	100	43.11	20.1	81.1707	48.9492	90.9169	448575	21.8677	13.0138	4.60517	1	1
1	Fiji	FJI	2011	47.1	2.761	3200000000	107.278	44.89	20	84.1972	48.9801	91.9169	454892	21.8943	13.0278	4.67542	1	1
1	Fiji	FJI	2012	47.4	2.773	3300000000	110.951	43.71	20	99.2764	49.026	94.6482	460180	21.9084	13.0394	4.70908	1	1
1	Fiji	FJI	2013	47.7	2.786	3400000000	114.183	42.58	20.1	107.486	49.0806	93.4293	464880	21.9546	13.0495	4.7378	1	1
1	Fiji	FJI	2014	47.9	2.795	3600000000	114.776	41.47	20.3	101.122	49.1363	92.2104	469753	22.0091	13.06	4.74298	1	1
1	Fiji	FJI	2015	48	2.8	3800000000	116.354	40.09	20.6	111.204	49.1877	90.9914	475368	22.0532	13.0718	4.75664	1	1
1	Fiji	FJI	2016	48.2	2.797	3900000000	120.849	38.61	20.9	119.749	49.2309	89.7725	481873	22.0773	13.0854	4.79454	1	1
1	Fiji	FJI	2017	48.4	2.788	4100000000	124.895	38.49	21.3	117.831	49.2683	88.5536	489114	22.1295	13.1004	4.82747	1	1
1	Fiji	FJI	2018	48.6	2.774	4200000000	129.992	38.36	21.6	118.56	49.3005	87.3347	496945	22.1669	13.1162	4.86748	1	1
1	Fiji	FJI	2019	48.8	2.754	4200000000	132.297	38.23	21.7	120.45	49.3279	86.1158	505049	22.1624	13.1324	4.88505	1	1
2	Papua New Guinea	PNG	1990	25.1	4.802	6400000000	21.3845	71.33	62.2	0	49.1223	8.7102	692099	22.5844	13.4475	3.06266	1	1
2	Papua New Guinea	PNG	1991	25.3	4.756	7000000000	22.874	70.92	61.2	0	49.1348	8.74029	700136	22.6755	13.459	3.13	1	1
2	Papua New Guinea	PNG	1992	25.4	4.723	8000000000	23.8598	70.29	60.1	0	49.1473	8.9995	707490	22.8052	13.4695	3.17219	1	1
2	Papua New Guinea	PNG	1993	25.6	4.7	9500000000	25.0466	69.44	59.1	0	49.159	8.8849	714891	22.9725	13.4799	3.22074	1	1
2	Papua New Guinea	PNG	1994	25.8	4.683	10000000000	25.7611	69.26	58.2	0	49.1683	9.81017	722465	23.0302	13.4904	3.24887	1	1
2	Papua New Guinea	PNG	1995	26	4.668	9700000000	30.2129	69.62	57.4	0	49.1745	10.3228	730390	22.9965	13.5013	3.40827	1	1
2	Papua New Guinea	PNG	1996	26.1	4.653	10000000000	33.7249	69.35	56.5	0.042998	49.1775	9.47116	738735	23.071	13.5127	3.51824	1	1
2	Papua New Guinea	PNG	1997	26.3	4.632	10000000000	35.0619	69.75	55.7	0.070814	49.1778	12.56	747496	23.0312	13.5245	3.55712	1	1
2	Papua New Guinea	PNG	1998	26.4	4.604	9700000000	39.8213	70.15	54.9	0.099574	49.1759	14.1488	756274	22.9928	13.5362	3.6844	1	1
2	Papua New Guinea	PNG	1999	27	4.569	9900000000	45.7674	70.23	54.1	0.123492	49.1726	15.3445	764537	23.0111	13.547	3.82357	1	1
2	Papua New Guinea	PNG	2000	27.7	4.525	9600000000	52.9053	70.55	53.3	0.146385	49.1687	16.67	772116	22.9859	13.5569	3.9685	1	1
2	Papua New Guinea	PNG	2001	28.3	4.475	9600000000	57.8245	68.52	52.5	0.179091	49.1637	17.9955	787575	22.9847	13.5767	4.05741	1	1
2	Papua New Guinea	PNG	2002	28.8	4.422	9600000000	64.6475	66.42	51.7	0.245957	49.1577	19.321	802822	22.9831	13.5959	4.16895	1	1
2	Papua New Guinea	PNG	2003	29.4	4.368	9800000000	74.1565	64.23	50.9	0.281198	49.1514	20.6464	818125	23.0045	13.6148	4.30618	1	1
2	Papua New Guinea	PNG	2004	29.9	4.315	10000000000	75.7575	61.97	50	0.760295	49.1458	21.9719	834122	23.0313	13.6341	4.32754	1	1
2	Papua New Guinea	PNG	2005	30.5	4.263	11000000000	77.1066	59.63	49.2	1.15475	49.1414	23.2974	851417	23.0928	13.6547	4.34519	1	1
2	Papua New Guinea	PNG	2006	31	4.21	11000000000	78.9328	57.23	48.3	1.50446	49.1389	24.6229	870145	23.1455	13.6764	4.3686	1	1
2	Papua New Guinea	PNG	2007	31.5	4.156	12000000000	79.6522	54.77	47.4	4.40625	49.1375	25.9484	890076	23.2208	13.6991	4.37767	1	1
2	Papua New Guinea	PNG	2008	32	4.101	12000000000	88.2239	52.28	46.4	12.5283	49.135	27.2738	910743	23.2178	13.722	4.47988	1	1
2	Papua New Guinea	PNG	2009	32.6	4.043	13000000000	94.3275	49.75	45.5	19.8403	49.1286	28.5993	931464	23.2836	13.7445	4.54677	1	1
2	Papua New Guinea	PNG	2010	33	3.985	14000000000	100	47.2	44.5	26.1142	49.1168	29.9248	951756	23.3801	13.7661	4.60517	1	1
2	Papua New Guinea	PNG	2011	33.4	3.926	14000000000	104.441	47.27	43.6	32.1191	49.0989	31.2503	971385	23.3911	13.7865	4.64862	1	1
2	Papua New Guinea	PNG	2012	33.9	3.869	15000000000	109.18	47.2	42.7	35.4999	49.0765	32.5758	990657	23.4366	13.8061	4.69299	1	1
2	Papua New Guinea	PNG	2013	34.3	3.812	16000000000	114.595	47.16	41.7	38.5189	49.0519	33.9837	1000000	23.4742	13.8262	4.74141	1	1
2	Papua New Guinea	PNG	2014	34.8	3.758	18000000000	120.579	46.8	40.8	42.2677	49.0279	35.3917	1000000	23.6012	13.8471	4.79231	1	1
2	Papua New Guinea	PNG	2015	35.1	3.707	19000000000	127.809	46.57	39.9	43.9085	49.0071	36.7996	1100000	23.6649	13.869	4.85054	1	1
2	Papua New Guinea	PNG	2016	35.5	3.657	20000000000	136.339	46.49	38.8	45.7218	48.9896	38.2076	1100000	23.7183	13.892	4.91514	1	1
2	Papua New Guinea	PNG	2017	36	3.61	21000000000	143.731	46.44	37.8	47.6177	48.9749	40.9203	1100000	23.7531	13.9159	4.96795	1	1
2	Papua New Guinea	PNG	2018	36.4	3.564	21000000000	150.517	46.53	36.9	48.56	48.9627	43.633	1100000	23.7503	13.9407	5.01407	1	1
2	Papua New Guinea	PNG	2019	36.8	3.52	22000000000	155.992	46.42	35.9	49.56	48.9523	46.3457	1200000	23.8072	13.9664	5.04981	1	1
3	Samoa	WSM	1990	23.6	5.118	390000000	41.5819	32.65	24.8	0	47.7994	82.46	34513	19.7867	10.4491	3.72767	1	1
3	Samoa	WSM	1991	23.9	5.034	380000000	40.8255	32.97	24.1	0	47.825	83.67	34768	19.7634	10.4565	3.70931	1	1
3	Samoa	WSM	1992	24.1	4.956	380000000	44.5125	33.23	23.3	0	47.87	84.88	35180	19.7614	10.4682	3.79577	1	1
3	Samoa	WSM	1993	24.2	4.882	400000000	45.2759	33.26	22.6	0	47.9233	86.09	35674	19.8016	10.4822	3.81277	1	1
3	Samoa	WSM	1994	24.4	4.815	390000000	50.7454	33.43	21.8	0	47.9682	87.3	36160	19.7759	10.4957	3.92682	1	1
3	Samoa	WSM	1995	24.6	4.751	410000000	49.272	33.16	21.1	0	47.99	85.1507	36605	19.8405	10.5079	3.89736	1	1
3	Samoa	WSM	1996	24.7	4.692	440000000	51.9202	33.02	20.3	0	47.9864	80.6379	36999	19.9098	10.5186	3.94971	1	1
3	Samoa	WSM	1997	24.9	4.637	450000000	55.4829	33.06	19.7	0.445173	47.9604	77.8454	37347	19.9162	10.528	4.01607	1	1
3	Samoa	WSM	1998	25	4.587	460000000	56.7139	33.04	19	0.856288	47.9249	82.7509	37672	19.9379	10.5367	4.03802	1	1
3	Samoa	WSM	1999	25.2	4.541	470000000	56.8643	33	18.3	1.40085	47.9033	83.4742	37995	19.9596	10.5452	4.04067	1	1
3	Samoa	WSM	2000	25.5	4.503	500000000	57.414	32.82	17.7	1.43304	47.9049	83.5169	38340	20.0265	10.5542	4.05029	1	1
3	Samoa	WSM	2001	25.8	4.476	530000000	59.6178	32.64	17.1	1.42538	47.9349	83.8903	38706	20.0936	10.5638	4.08795	1	1
3	Samoa	WSM	2002	26.1	4.46	560000000	64.4172	32.53	16.7	1.53055	47.9837	85.6683	38706	20.1361	10.5638	4.16538	1	1
3	Samoa	WSM	2003	26.3	4.454	580000000	64.4918	32.39	16.3	5.91603	48.0497	86.3211	38510	20.1802	10.5587	4.16654	1	1
3	Samoa	WSM	2004	26.7	4.456	610000000	75.0124	32.22	16.1	8.95907	48.1184	89.3655	38322	20.2255	10.5538	4.31765	1	1
3	Samoa	WSM	2005	27	4.46	630000000	76.4052	32.03	16	13.3536	48.1816	88.9275	38133	20.2662	10.5488	4.33605	1	1
3	Samoa	WSM	2006	27.2	4.46	650000000	79.2323	31.9	15.9	25.1554	48.2374	88.1687	37949	20.2857	10.544	4.37238	1	1
3	Samoa	WSM	2007	27.5	4.45	690000000	83.6511	31.68	15.9	47.2408	48.2886	89.8762	37774	20.347	10.5394	4.42666	1	1
3	Samoa	WSM	2008	27.7	4.426	690000000	93.3261	31.56	15.9	47.76	48.3331	90.3596	37614	20.357	10.5351	4.5361	1	1
3	Samoa	WSM	2009	28	4.388	660000000	99.229	31.57	16.9	48.04	48.365	90.8429	37464	20.3077	10.5311	4.59743	1	1
3	Samoa	WSM	2010	28.2	4.338	660000000	100	31.49	15.8	48.4004	48.3828	92.521	37334	20.3125	10.5277	4.60517	1	1
3	Samoa	WSM	2011	28	4.277	690000000	105.235	31.47	15.6	50.56	48.3829	93.5858	37226	20.3534	10.5248	4.6562	1	1
3	Samoa	WSM	2012	27.7	4.212	660000000	107.392	31.64	15.4	53.0449	48.3714	92.2425	37107	20.3117	10.5216	4.67648	1	1
3	Samoa	WSM	2013	27.5	4.147	660000000	108.047	31.72	15.2	52.3742	48.3504	90.3702	36970	20.3075	10.5179	4.68257	1	1
3	Samoa	WSM	2014	27.2	4.086	660000000	107.607	31.76	14.9	55.4175	48.3254	88.4978	36808	20.3083	10.5135	4.67849	1	1
3	Samoa	WSM	2015	26.9	4.029	690000000	108.387	31.68	14.5	62.2785	48.304	92.1695	36600	20.3501	10.5078	4.68571	1	1
3	Samoa	WSM	2016	27.4	3.976	740000000	109.801	31.46	14.1	77.6251	48.2852	89.5273	36342	20.4276	10.5007	4.69867	1	1
3	Samoa	WSM	2017	27.9	3.926	750000000	111.722	31.36	13.7	63.5832	48.2688	88.5672	36047	20.438	10.4926	4.71602	1	1
3	Samoa	WSM	2018	28.4	3.877	740000000	116.412	31.3	13.3	65.56	48.2562	87.6071	35780	20.4171	10.4851	4.75713	1	1
3	Samoa	WSM	2019	29	3.83	760000000	117.556	31.12	12.9	67.78	48.2458	86.647	35587	20.4523	10.4797	4.76691	1	1
4	Solomon Islands	SLB	1990	28	5.851	480000000	16.3194	81.77	31.3	0	48.6198	9.89	42654	19.9795	10.6609	2.79235	1	1
4	Solomon Islands	SLB	1991	28.2	5.728	500000000	18.7754	81.61	30.6	0	48.6357	10.5092	44492	20.0377	10.7031	2.93255	1	1
4	Solomon Islands	SLB	1992	28.5	5.596	570000000	20.794	81.21	29.8	0	48.6449	11.2964	46415	20.1574	10.7454	3.03467	1	1
4	Solomon Islands	SLB	1993	28.7	5.461	590000000	22.7006	81.2	29.1	0	48.6485	11.9314	48420	20.1966	10.7877	3.12239	1	1
4	Solomon Islands	SLB	1994	29.1	5.326	640000000	25.7097	80.98	28.4	0.041228	48.645	12.777	50512	20.2745	10.83	3.24687	1	1
4	Solomon Islands	SLB	1995	29.4	5.197	700000000	28.1854	80.81	27.7	0.064017	48.637	13.9502	52684	20.3706	10.8721	3.3388	1	1
4	Solomon Islands	SLB	1996	29.6	5.077	710000000	31.504	80.93	27.1	0.091199	48.6202	15.1234	54943	20.3866	10.914	3.45012	1	1
4	Solomon Islands	SLB	1997	29.9	4.968	710000000	34.0508	81.21	26.6	0.173158	48.5982	16.2965	57288	20.3774	10.9558	3.52785	1	1
4	Solomon Islands	SLB	1998	30.2	4.872	720000000	38.273	81.34	26.2	0.179681	48.5813	17.4697	59719	20.3903	10.9974	3.64474	1	1
4	Solomon Islands	SLB	1999	30.5	4.789	710000000	41.3426	81.57	25.7	0.272171	48.5794	18.6429	62231	20.3854	11.0386	3.72189	1	1
4	Solomon Islands	SLB	2000	30.7	4.719	610000000	44.6044	82.38	25.3	0.278922	48.5987	21.8095	65255	20.2314	11.0861	3.79783	1	1
4	Solomon Islands	SLB	2001	31	4.659	560000000	47.6936	82.85	25	0.228096	48.6396	17.9027	68684	20.1484	11.1373	3.8648	1	1
4	Solomon Islands	SLB	2002	31.3	4.606	550000000	52.9063	83.11	24.8	0.229427	48.6981	21.837	72269	20.12	11.1882	3.96852	1	1
4	Solomon Islands	SLB	2003	31.5	4.558	580000000	57.2814	83.05	24.5	0.237127	48.7676	28.0846	75997	20.1832	11.2385	4.04798	1	1
4	Solomon Islands	SLB	2004	31.8	4.513	620000000	61.283	83.04	24.3	0.654252	48.8419	28	79847	20.2476	11.2879	4.1155	1	1
4	Solomon Islands	SLB	2005	32.1	4.473	660000000	65.7754	82.99	24.1	1.27682	48.9139	27.9154	83796	20.3016	11.3361	4.18625	1	1
4	Solomon Islands	SLB	2006	32.4	4.44	690000000	73.1554	82.85	23.8	1.45507	48.9838	27.4016	87841	20.349	11.3833	4.29259	1	1
4	Solomon Islands	SLB	2007	32.5	4.417	720000000	78.7635	82.69	23.4	2.21485	49.0546	31.4422	91999	20.3926	11.4295	4.36645	1	1
4	Solomon Islands	SLB	2008	32.8	4.403	760000000	92.4054	82.55	22.9	5.95995	49.1148	32.0602	96334	20.4491	11.4756	4.52619	1	1
4	Solomon Islands	SLB	2009	32.5	4.399	780000000	98.9595	82.83	22.4	9.70533	49.163	34.6781	100919	20.4743	11.5221	4.59471	1	1
4	Solomon Islands	SLB	2010	32.2	4.403	850000000	100	82.73	21.8	21.8808	49.1938	37.296	105826	20.557	11.5695	4.60517	1	1
4	Solomon Islands	SLB	2011	31.9	4.413	910000000	107.343	82.38	21.3	50.7593	49.2083	44.885	111055	20.6272	11.6178	4.67603	1	1
4	Solomon Islands	SLB	2012	31.6	4.428	930000000	113.689	82.3	20.7	54.3368	49.2058	45.5533	116607	20.6456	11.6666	4.73346	1	1
4	Solomon Islands	SLB	2013	31.3	4.443	970000000	119.818	82.27	20.1	56.5525	49.1948	46.9648	122453	20.6975	11.7155	4.78597	1	1
4	Solomon Islands	SLB	2014	31	4.455	980000000	126.008	82.27	19.6	64.1645	49.1798	48.3762	128547	20.708	11.764	4.83634	1	1
4	Solomon Islands	SLB	2015	30.6	4.459	1000000000	125.284	82.25	19	70.4194	49.1693	49.7876	134861	20.7221	11.812	4.83058	1	1
4	Solomon Islands	SLB	2016	30.2	4.452	1100000000	125.926	82.22	18.4	67.25	49.1617	51.1991	141374	20.7792	11.8592	4.8357	1	1
4	Solomon Islands	SLB	2017	30.8	4.434	1100000000	126.541	82.18	17.9	73.1608	49.1571	52.6105	148106	20.8313	11.9057	4.84057	1	1
4	Solomon Islands	SLB	2018	31.3	4.403	1200000000	130.922	82.13	17.3	73.8338	49.1546	54.0219	155047	20.8699	11.9515	4.8746	1	1
4	Solomon Islands	SLB	2019	31.8	4.361	1200000000	133.062	82.11	16.8	71.3795	49.1533	55.4333	162164	20.8819	11.9964	4.89081	1	1
5	Tonga	TON	1990	27.2	4.644	240000000	32.0051	35.91	18.9	0	49.2695	96.56	21584	19.3144	9.97971	3.4659	1	1
5	Tonga	TON	1991	27.4	4.612	260000000	35.3962	38.29	18.3	0	49.2603	97.5193	21654	19.3766	9.98295	3.56661	1	1
5	Tonga	TON	1992	27.8	4.583	260000000	38.2056	40.69	17.7	0	49.2652	100.193	21720	19.3791	9.98599	3.64298	1	1
5	Tonga	TON	1993	28	4.547	270000000	38.5727	43.08	17.2	0	49.2842	102.867	21787	19.4158	9.98907	3.65254	1	1
5	Tonga	TON	1994	28.2	4.501	280000000	38.9634	45.44	16.8	0	49.2882	106.091	21859	19.4641	9.99237	3.66262	1	1
5	Tonga	TON	1995	28.4	4.447	300000000	39.5323	44.97	16.5	0.312578	49.2727	105.34	21943	19.5353	9.9962	3.67712	1	1
5	Tonga	TON	1996	28.8	4.391	310000000	40.7164	44.53	16.3	0.313691	49.2225	104.589	22042	19.5532	10.0007	3.70663	1	1
5	Tonga	TON	1997	29	4.34	310000000	41.5815	44.06	16.1	0.124199	49.1581	103.839	22152	19.5654	10.0057	3.72766	1	1
5	Tonga	TON	1998	29.2	4.3	320000000	42.9431	43.6	15.9	0.133976	49.0952	103.088	22275	19.5897	10.0112	3.75988	1	1
5	Tonga	TON	1999	29.5	4.27	330000000	44.8602	43.16	15.7	0.143616	49.069	103.927	22404	19.6261	10.017	3.80355	1	1
5	Tonga	TON	2000	29.8	4.25	340000000	47.6988	42.76	15.5	0.183724	49.1007	113.009	22543	19.6348	10.0232	3.86491	1	1
5	Tonga	TON	2001	30	4.236	350000000	51.6532	42.63	15.2	0.239626	49.1938	112.919	22691	19.6716	10.0297	3.94455	1	1
5	Tonga	TON	2002	30.3	4.221	370000000	57.004	42.54	15	3.38713	49.3532	111.276	22844	19.719	10.0364	4.04312	1	1
5	Tonga	TON	2003	30.5	4.202	370000000	63.6384	42.47	14.8	11.2462	49.5296	116.327	23004	19.7418	10.0434	4.15322	1	1
5	Tonga	TON	2004	30.8	4.177	370000000	70.6217	42.38	14.7	16.3643	49.6847	114.83	23176	19.7174	10.0509	4.25734	1	1
5	Tonga	TON	2005	31	4.144	370000000	76.7416	42.22	14.6	29.6041	49.8038	113.333	23365	19.7182	10.059	4.34044	1	1
5	Tonga	TON	2006	31.2	4.104	370000000	81.4605	41.99	14.5	29.5469	49.8673	111.836	23581	19.7167	10.0682	4.40012	1	1
5	Tonga	TON	2007	31.5	4.059	370000000	86.2197	41.69	14.5	45.3544	49.8845	100.223	23826	19.7194	10.0785	4.4569	1	1
5	Tonga	TON	2008	31.7	4.012	380000000	95.227	41.33	14.5	48.8223	49.8733	86.389	24069	19.7658	10.0887	4.55626	1	1
5	Tonga	TON	2009	31.8	3.963	360000000	96.5858	40.96	14.5	51.0155	49.8638	104.756	24244	19.7124	10.0959	4.57043	1	1
5	Tonga	TON	2010	32.1	3.913	370000000	100	40.6	14.5	52.2186	49.8658	116.202	24320	19.7204	10.0991	4.60517	1	1
5	Tonga	TON	2011	32.4	3.864	390000000	106.271	40.4	14.4	53.1083	49.8841	107.16	24277	19.7864	10.0973	4.66599	1	1
5	Tonga	TON	2012	32.6	3.815	400000000	107.49	40.2	14.4	54.5081	49.9212	102.535	24076	19.7946	10.089	4.6774	1	1
5	Tonga	TON	2013	32.8	3.768	400000000	108.324	39.97	14.5	56.5011	49.9597	92.6367	23795	19.7977	10.0772	4.68513	1	1
5	Tonga	TON	2014	33.2	3.722	400000000	111.044	39.68	14.5	67.3081	49.9936	92.0199	23567	19.8177	10.0676	4.70993	1	1
5	Tonga	TON	2015	33.7	3.678	410000000	109.873	39.3	14.5	72.9235	50.0169	94.221	23457	19.8294	10.0629	4.69933	1	1
5	Tonga	TON	2016	34.2	3.636	440000000	112.706	38.94	14.5	79.1038	50.0173	96.2631	23487	19.893	10.0642	4.72478	1	1
5	Tonga	TON	2017	34.7	3.595	450000000	121.094	38.54	14.5	105.824	50.0039	98.3051	23633	19.9257	10.0704	4.79657	1	1
5	Tonga	TON	2018	35.2	3.556	450000000	125	38.14	14.4	104.594	49.9869	100.347	23871	19.9287	10.0804	4.82831	1	1
5	Tonga	TON	2019	35.7	3.518	460000000	128	38.09	14.3	59.4331	49.9641	102.389	24146	19.936	10.0919	4.85203	1	1
6	Vanuatu	VUT	1990	29.8	4.926	380000000	55.8703	60.7	29	0	48.5717	13.45	27432	19.7682	10.2195	4.02303	1	1
6	Vanuatu	VUT	1991	30.9	4.883	400000000	59.4846	60.67	27.8	0	48.6226	15.8354	28633	19.7992	10.2623	4.08572	1	1
6	Vanuatu	VUT	1992	32	4.841	410000000	61.8988	60.68	26.8	0	48.6519	17.45	29926	19.8247	10.3065	4.1255	1	1
6	Vanuatu	VUT	1993	33	4.798	410000000	64.106	60.79	26	0	48.6644	18.56	31268	19.832	10.3504	4.16054	1	1
6	Vanuatu	VUT	1994	34.1	4.754	450000000	65.5821	60.51	25.3	0.038994	48.6785	20.93	32609	19.919	10.3923	4.1833	1	1
6	Vanuatu	VUT	1995	35.2	4.708	450000000	67.0443	60.59	24.8	0.071956	48.6962	21.45	33908	19.929	10.4314	4.20535	1	1
6	Vanuatu	VUT	1996	36.3	4.662	460000000	67.652	60.53	24.4	0.08968	48.7191	22.76	35141	19.952	10.4671	4.21438	1	1
6	Vanuatu	VUT	1997	36.6	4.616	490000000	69.567	60.34	25	0.118339	48.75	24.21	36323	19.9999	10.5002	4.24229	1	1
6	Vanuatu	VUT	1998	36.9	4.573	490000000	71.8503	60.17	23.9	0.123605	48.7878	26.96	37507	20.0116	10.5323	4.27459	1	1
6	Vanuatu	VUT	1999	37.2	4.531	490000000	73.2866	60.22	23.8	0.165504	48.823	28.2542	38757	20.0149	10.5651	4.29438	1	1
6	Vanuatu	VUT	2000	37.5	4.492	520000000	75.1464	60.05	23.7	0.197327	48.8527	37.0249	40087	20.0725	10.5988	4.31944	1	1
6	Vanuatu	VUT	2001	37.9	4.454	500000000	77.8348	60.38	23.6	0.184971	48.8788	34.0506	41537	20.0379	10.6343	4.35459	1	1
6	Vanuatu	VUT	2002	38.1	4.416	480000000	79.3631	60.82	23.6	2.52682	48.8978	38.3799	43120	19.9845	10.6717	4.37403	1	1
6	Vanuatu	VUT	2003	38.4	4.378	500000000	81.7569	60.82	23.7	3.92041	48.9214	36.7255	44808	20.0265	10.7101	4.40375	1	1
6	Vanuatu	VUT	2004	38.7	4.34	520000000	82.917	60.82	23.7	5.14582	48.9484	39.5384	46558	20.0656	10.7485	4.41784	1	1
6	Vanuatu	VUT	2005	39	4.301	550000000	83.9113	60.76	23.8	6.06454	48.9865	42.45	48342	20.1173	10.7861	4.42976	1	1
6	Vanuatu	VUT	2006	39.3	4.261	590000000	85.6238	60.46	24	6.99725	49.0337	45.87	50148	20.1986	10.8227	4.44996	1	1
6	Vanuatu	VUT	2007	39.6	4.221	610000000	88.9935	60.36	24.2	11.8466	49.0905	49.26	51984	20.2269	10.8587	4.48856	1	1
6	Vanuatu	VUT	2008	39.9	4.18	640000000	93.3023	60.27	24.3	16.0211	49.1442	52.76	53894	20.2814	10.8948	4.53585	1	1
6	Vanuatu	VUT	2009	40.6	4.14	660000000	97.3116	60.38	24.5	57.1916	49.1922	55.87	55917	20.3113	10.9316	4.57792	1	1
6	Vanuatu	VUT	2010	41.3	4.1	670000000	100	60.57	24.7	71.942	49.2274	59.4682	57783	20.3239	10.9644	4.60517	1	1
6	Vanuatu	VUT	2011	42	4.06	690000000	100.874	60.57	24.8	56.4411	49.2475	59.04	59599	20.3547	10.9954	4.61387	1	1
6	Vanuatu	VUT	2012	42.7	4.019	700000000	102.233	60.56	24.9	58.5509	49.2547	58.23	61530	20.3648	11.0273	4.62725	1	1
6	Vanuatu	VUT	2013	43.4	3.979	700000000	103.724	60.61	24.7	49.5817	49.256	57.12	63546	20.3695	11.0595	4.64174	1	1
6	Vanuatu	VUT	2014	44.1	3.939	720000000	104.553	60.69	24.4	59.1353	49.2557	55.78	65605	20.4003	11.0914	4.6497	1	1
6	Vanuatu	VUT	2015	44.4	3.898	730000000	107.149	60.9	24	64.4776	49.259	54.9492	67676	20.404	11.1225	4.67422	1	1
6	Vanuatu	VUT	2016	44.6	3.859	760000000	108.052	60.96	23.5	78.5409	49.2663	55.67	69754	20.4498	11.1527	4.68261	1	1
6	Vanuatu	VUT	2017	44.9	3.82	810000000	111.385	60.95	22.9	79.8627	49.2772	56.78	71840	20.511	11.1822	4.71299	1	1
6	Vanuatu	VUT	2018	45.1	3.782	830000000	113.981	60.98	22.4	85.9054	49.2888	58.83	73971	20.5396	11.2114	4.73603	1	1
6	Vanuatu	VUT	2019	45.3	3.744	860000000	117.13	60.97	21.9	88.4411	49.3007	59.77	76152	20.5717	11.2405	4.76328	1	1
